# Supplementary material for: High-throughput drug screening identifies fluoxetine as a potential therapeutic agent for neuroendocrine prostate cancer
Source: Front Oncol. 2023 Mar 13;13:1085569. doi: 10.3389/fonc.2023.1085569 (PMC10042075; doi:10.3389/fonc.2023.1085569)
Supplement: Supplementary Table 1 — The 5-HT related drugs in high-throughput drug screening. [file Table_1.xlsx]

## Sheet: Sheet1
PlateNumber	Plate_Well	Priority_Index	Compound	norm_Result	Target	Pathway	Information
P009	P009_J04	0	SB 242084 dihydrochloride hydrate	0.0538	5-ht2c	serotonin	Selective 5-HT2c serotonin receptor antagonist; crosses the blood-brain barrier
P009	P009_N12	0	Parthenolide	0.323	NA	serotonin	Inhibits serotonin release from platelets; inhibits production of leukotriene B4 and thromboxane B2
P009	P009_F11	0	p-MPPF dihydrochloride	0.362	5-ht1a	serotonin	Selective 5-HT1A serotonin receptor antagonist
P019	P019_P04	0	Zacopride hydrochloride	0.366	5-ht receptor,potassium channel	gpcr/g protein,membrane transporter/ion channel,neuroscience	Zacopride is a highly potent 5-HT3 receptor antagonist (Kd = 0.38 nM) and 5-HT4 receptor agonist (Ki = 373 nM). It also is a selective IK1 channel agonist.
P002	P002_L04	0	Urapidil HCl	0.425	5-ht receptor	neuronal signaling	Urapidil hydrochloride is a hydrochloride salt form of urapidil which is 伪1-adrenoceptor antagonist and 5-HT1A receptor agonist with pIC50 of 6.13 and 6.4 respectively.
P021	P021_H22	0	Tandospirone citrate	0.477	5-ht receptor	gpcr/g protein,neuroscience	Tandospirone citrate is a potent and selective 5-HT1A receptor partial agonist (Ki : 27 nM)
P020	P020_J07	0	Sertindole	0.499	dopamine receptor,5-ht receptor	gpcr/g protein	Sertindole is an atypical antipsychotic that binds to dopamine D2 receptors and the serotonin (5-HT) receptor subtypes 5-HT1D,5-HT2A,and 5-HT2C (Kds = 2.7,20,0.14,and 6 nM,respectively)
P007	P007_J15	0	BRL 54443 maleate	0.511	5-ht1e/1f	serotonin	Potent 5-HT1E/1F serotonin receptor agonist
P009	P009_M22	0	GR 127935 hydrochloride hydrate	0.512	5-ht1b/1d	serotonin	Selective 5-HT1B/1D serotonin receptor antagonist.
P015	P015_G08	0	Pimavanserin tartrate	0.514	5-ht receptor inhibitor	gpcr/g protein,neuroscience	Pimavanserin is an effective and specific serotonin 5-HT2A inverse agonist (pIC50: 8.73), used in the therapy of psychosis associated with Parkinson鈥檚 disease.
P008	P008_C05	0	CGS-12066A maleate	0.521	5-ht1b	serotonin	5-HT1B Serotonin receptor agonist
P012	P012_B15	0	Tegaserod maleate	0.531	5-ht receptor antagonist	gpcr/g protein,neuroscience	Tegaserod is a 5-HT4 agonist manufactured by Novartis and used for the management of irritable bowel syndrome and constipation. Its use was the only drug approved by the United States Food and Drug Administration to help relieve the abdominal discomfort, bloating and constipation associated with irritable bowel syndrome. On March 30, 2007, the U.S. Food and Drug Administration requested that Nova…
P012	P012_M22	0	Pizotifen	0.586	5-ht receptor antagonist	gpcr/g protein,neuroscience	Pizotifen is a strong serotonin and tryptamine antagonist, with weak anticholinergic, anti-histaminic and anti-kinin effects. It also possesses sedative and appetite-stimulating properties. Pizotifen hydrochloride is an active ingredient in Sandomigran, which is used for the prophylactic management of migraine. Sandomigran is available in number of countries excluding the United States.
P008	P008_O10	0	Fluoxetine	0.604	reuptake	serotonin	Selective serotonin reuptake inhibitor
P008	P008_J16	0	Serotonin hydrochloride	0.606	NA	serotonin	Endogenous neurotransmitter
P023	P023_J03	0	Phenylbiguanide	0.637	5-ht receptor	gpcr/g protein,neuroscience	Phenylbiguanide is a 5-HT3 receptor selective agonist(EC50 : 3.0卤0.1 渭M)
P010	P010_I15	0	Pirenperone	0.645	5-ht2	serotonin	5-HT2 Serotonin receptor antagonist
P012	P012_F13	0	Vortioxetine	0.666	5-ht receptor modulator	gpcr/g protein,neuroscience	Vortioxetine is a serotonergic antidepressant used for major depression disorders. Vortioxetine has been associated with a low rate of minor serum aminotransferase elevations during treatment.
P019	P019_O06	0	Isocorynoxeine	0.677	5-ht receptor	gpcr/g protein,neuroscience	1. Isocorynoxeine shows the effects of lowering blood pressure, vasodilatation, and protection against ischemia-induced neuronal damage. 2. Isocorynoxeine exhibits a significant neuroprotective effect against glutamate-induced HT22 cell death at the maximum concentration.
P008	P008_O18	0	Fluoxetine hydrochloride	0.686	reuptake	serotonin	Selective serotonin reuptake inhibitor
P009	P009_F03	0	SB-215505	0.693	5-ht2b	serotonin	Selective 5-HT2B serotonin receptor antagonist; 100-fold higher affinity at 2B versus 2C.
P012	P012_N07	0	LY344864	0.693	5-ht receptor agonist	gpcr/g protein,neuroscience	LY344864, a specifc receptor agonist, is an affinity of 6 nM (Ki) at the recently cloned 5-HT1F receptor.
P004	P004_A08	0	SB269970 HCl	0.707	5-ht receptor	neuronal signaling	SB269970 HCl is a hydrochloride salt form of SB-269970,which is a 5-HT7 receptor antagonist with pKi of 8.3,exhibits >50-fold selectivity against other receptors,
P009	P009_O12	0	ML 10302	0.718	5-ht4	serotonin	Potent,selective 5-HT4 serotonin receptor agonist.
P012	P012_P11	0	Pimavanserin	0.72	5-ht receptor agonist	gpcr/g protein,neuroscience	Pimavanserin(ACP-103) is an effective and specific 5-HT2A receptor inverse agonist (mean pIC50: 8.7, in the cell-based functional assay). Pimavanserin is an atypical antipsychotic used in the treatment of hallucinations and psychosis in patients with Parkinson disease.
P010	P010_P03	0	Ketanserin tartrate	0.737	5-ht2	serotonin	Selective 5-HT2 serotonin receptor blocker
P013	P013_G11	0	Piperacetazine	0.764	5-ht receptor antagonist,dopamine receptor antagonist	gpcr/g protein,neuroscience	Piperacetazine, an antipsychotic prodrug, is used forschizophrenia.
P004	P004_M08	0	SB271046	0.772	5-ht receptor	neuronal signaling	SB271046 is a potent,selective and orally active 5-HT6 receptor antagonist with pKi of 8.9,exhibits 200-fold greater selectivity over other 5-HT receptor subtypes.
P012	P012_C11	0	Blonanserin	0.776	5-ht receptor antagonist,dopamine receptor antagonist	gpcr/g protein,neuroscience	Blonanserin is an atypical antipsychotic approved in Japan in January, 2008. Relative to many other antipsychotics, blonanserin has an improved tolerability profile, lacking side effects such as extrapyramidal symptoms, excessive sedation, or hypotension.
P012	P012_N16	0	RU 24969 hemisuccinate	0.776	5-ht receptor agonist	gpcr/g protein,neuroscience	RU 24969 is a selective agonist at the 5-HT1A and 5-HT1B receptors.
P004	P004_G01	0	BRL-15572	0.778	5-ht receptor	neuronal signaling	BRL-15572 is a 5-HT1D receptor antagonist with pKi of 7.9,also shows a considerable affinity at 5-HT1A and 5-HT2B receptors,exhibiting 60-fold selectivity over 5-HT1B receptor.
P011	P011_L10	0	Cisapride	0.803	5-ht receptor antagonist,potassium channel inhibitor	gpcr/g protein,membrane transporter/ion channel,neuroscience	Cisapride is a serotonin type 4 (5-HT4) receptor agonists are potent prokinetic agents that act on serotonin receptors in the intestine and promote intestinal peristalsis, increase gastric emptying and decrease esophageal reflux.
P004	P004_E10	0	IEM 1754 dihydrobroMide	0.808	5-ht receptor	neuronal signaling	IEM 1754 dihydrobroMide is a selective AMPA/kainate receptor blockers for GluR1 and GluR3 with IC50 of 6 渭M.
P010	P010_D05	0	PAPP	0.809	5-ht1a	serotonin	Selective 5-HT1A serotonin receptor agonist
P004	P004_O03	0	BMY 7378	0.815	5-ht receptor	neuronal signaling	BMY 7378 is a multi-targeted inhibitor of 伪2C-adrenoceptor and 伪1D-adrenoceptor with pKi of 6.54 and 8.2,respectively,and acts as a mixed agonist and antagonist for 5-HT1A receptor with pKi of 8.3.
P002	P002_P16	0	Almotriptan Malate	0.818	5-ht receptor	neuronal signaling	Almotriptan Malate is a selective 5-hydroxytryptamine1B/1D (5-HT1B/1D) receptor agonist,used for the treatment of Migraine attacks in adults.
P018	P018_N05	0	Nuciferine	0.818	5-ht receptor antagonist,dopamine receptor inhibitor	gpcr/g protein,neuroscience	Nuciferine is an alkaloid found within the plants Nymphaea caerulea and Nelumbo nucifera. It has a profile of action associated with dopamine receptor blockade.
P003	P003_H02	0	Clomipramine HCl	0.826	5-ht receptor	neuronal signaling	Clomipramine HCl is a hydrochloride salt of clomipramine which is a serotonin transporter (SERT),norepinephrine transporter (NET) dopamine transporter (DAT) blocker with Ki of 0.14,54 and 3 nM,respectively.
P004	P004_P16	0	Sertraline HCl	0.833	5-ht receptor	neuronal signaling	Sertraline HCl is a 5-HT antagonist with Ki of 13 nM.
P009	P009_P09	0	S15535	0.835	5-ht1a	serotonin	Potent,orally active,partial 5-HT1A receptor agonist.
P021	P021_H20	0	RS 127445	0.845	5-ht receptor	gpcr/g protein	RS 127445 is a selective,high affinity,orally bioavailable 5-HT2B receptor antagonist(pKi : 9.5).
P010	P010_C20	0	SB 269970 hydrochloride	0.855	5-ht7	serotonin	Selective 5-HT7 serotonin receptor antagonist
P010	P010_B05	0	1-(2-Methoxyphenyl)piperazine hydrochloride	0.869	5-ht1 > 5-ht2	serotonin	Selective 5-HT1 serotonin receptor agonist
P006	P006_N06	0	PRX-08066 Maleic acid	0.875	5-ht receptor	neuronal signaling	PRX-08066 is a selective 5-HT2B receptor antagonist with IC50 of 3.4 nM,prevents the severity of pulmonary arterial hypertension in the MCT rat model. Phase 2.
P013	P013_J05	0	Lurasidone hydrochloride	0.876	5-ht receptor antagonist,dopamine receptor inhibitor,norepinephrine inhibitor	gpcr/g protein,neuroscience	Lurasidone hydrochloride is a thiazole derivative and atypical antipsychotic agent that functions as a dopamine D2 receptor antagonist; serotonin 5-HT2 receptor antagonist, serotonin 5-HT7 receptor antagonist, an antagonist of the adrenergic 伪2A and 伪2C receptors, as well as a partial serotonin 5-HT1A receptor agonist. It is used in the treatment of schizophrenia and bipolar disorder.
P004	P004_A16	0	SB742457	0.879	5-ht receptor	neuronal signaling	SB742457 is a highly selective 5-HT6 receptor antagonist with pKi of 9.63,exhibits >100-fold selectivity over other receptors. Phase 2.
P005	P005_A07	0	Desvenlafaxine Succinate	0.883	5-ht receptor	neuronal signaling	Desvenlafaxine Succinate is a new serotonin (5-HT) transporter and norepinephrine (NE) transporter reuptake inhibitor with Ki of 40.2 nM and 558.4 nM respectively.
P009	P009_P13	0	NAN-190 hydrobromide	0.884	5-ht1a	serotonin	Potent 5-HT1A serotonin receptor antagonist that lacks TFMPP-like stimulus properties
P009	P009_C17	0	LY-310,762 hydrochloride	0.89	5-ht1d	serotonin	Potent,selective 5-HT 1D serotonin receptor antagonist.
P012	P012_E14	0	Dexchlorpheniramine Maleate	0.891	5-ht receptor inhibitor,dopamine receptor,histamine receptor antagonist,norepinephrine inhibitor	gpcr/g protein,neuroscience,immunology/inflammation	Dexchlorpheniramine (trade name Polaramine) is an antihistamine with anticholinergic properties used to treat allergic conditions such as hay fever or urticaria. It is the pharmacologically active dextrorotatory isomer of chlorpheniramine.
P016	P016_J05	0	Cariprazine	0.892	dopamine receptor,5-ht receptor	gpcr/g protein,neuroscience	Cariprazine is a novel antipsychotic drug candidate that exhibits high affinity for the D3 (Ki=0.085 nM) and D2 (Ki=0.49 nM) receptors, and moderate affinity for the 5-HT1A receptor (Ki=2.6 nM).
P022	P022_P22	0	7-Amino-4-(trifluoromethyl)coumarin	0.894	5-ht receptor	gpcr/g protein	7-Amino-4-(trifluoromethyl)coumarin is a 5-Hydroxytryptamine Receptor Subtype 1E (HTR1E) antagonist. 7-Amino-4-(trifluoromethyl)coumarin is a Galanin Receptor 2 (GALR2) antagonist. 7-Amino-4-(trifluoromethyl)coumarin is a galanin receptor 2 (GalR2) antagonist. 7-Amino-4-(trifluoromethyl)coumarin is a HSD17B4,hydroxysteroid (17-beta) dehydrogenase 4 inhibitor with the activity value of 21 uM.
P012	P012_P21	0	Amitifadine hydrochloride	0.896	5-ht receptor inhibitor,dopamine receptor inhibitor,norepinephrine inhibitor	gpcr/g protein,neuroscience	Amitifadine hydrochloride is a triple reuptake inhibitor (TRI) or serotonin-norepinephrine-dopamine reuptake inhibitor (SNDRI).
P014	P014_B17	0	Buclizine HCl	0.896	5-ht receptor,achr	gpcr/g protein,neuroscience	Buclizine HCl is the hydrochloride salt form of buclizine, a piperazine histamine H1 receptor antagonist with primarily antiemetic and antivertigo activities. Buclizine binds to and blocks the histamine H1 receptor, thereby preventing the symptoms that are caused by histamine activity. Buclizine exerts its anti-emetic effect by binding to and blocking the muscarinic and histamine receptors in the…
P010	P010_P18	0	CP-135807	0.897	5-ht1d	serotonergics	CP-135807 is a selective 5-HT1D agonist
P019	P019_P15	0	RS127445	0.897	5-ht receptor inhibitor	gpcr/g protein,neuroscience	RS-127445 is a selective 5-HT2B receptor antagonist with pKi of 9.5 and pIC50 of 10.4, exhibits >1000-fold selectivity against other 5-HT receptors.
P012	P012_K11	0	2-Bromo-6-methoxynaphthalene	0.899	5-ht receptor inhibitor	gpcr/g protein,neuroscience	2-Bromo-6-methoxynaphthalene was used in the synthesis of nabumetone [4-(6-methoxy-2-naphthalenyl)-2-butanone] by Heck reaction.
P010	P010_N07	0	L-Tryptophan	0.904	NA	serotonin	Antidepressant; precursor of serotonin
P010	P010_P08	0	3-Tropanylindole-3-carboxylate methiodide	0.906	5-ht3	serotonin	Potent,water soluble 5-HT3 serotonin receptor antagonist
P008	P008_J17	0	N-Desmethylclozapine	0.907	5-ht2 serotonin/m1 muscarinic	cholinergic	Major metabolite of clozapine; potent 5-HT2 serotonin receptor antagonist and a ligand for the cloned 5-HT6 and 5-HT7 serotonin receptors. Also an allosteric potentiator of M1 muscarinic receptors
P019	P019_G03	0	Sodium ferulic	0.909	5-ht receptor	gpcr/g protein,neuroscience	Sodium ferulate (SF), the sodium salt of ferulic acid, is a drug used in traditional Chinese medicine for treatment of cardiovascular and cerebrovascular diseases and to prevent thrombosis.
P001	P001_N02	0	Mosapride Citrate	0.912	5-ht receptor	neuronal signaling	Mosapride Citrate is a gastroprokinetic agent that acts as a selective 5HT4 agonist.
P005	P005_E14	0	Vilazodone HCl	0.916	5-ht receptor	neuronal signaling	Vilazodone HCl is a selective serotonin reuptake inhibitor (SSRI) and a partial agonist of 5-HT1A receptors,used for the treatment of major depressive disorder.
P007	P007_O07	0	Reserpine	0.918	uptake	serotonin	Inhibits vesicular catecholine and serotonin uptake.
P016	P016_H12	0	8-OH-Dpat	0.92	5-ht receptor	neuroscience	8-OH-Dpat is a serotonin 1A-receptor agonist that is used experimentally to test the effects of serotonin.
P004	P004_M12	0	Prucalopride	0.922	5-ht receptor	neuronal signaling	Prucalopride is a selective,high affinity 5-HT receptor agonist for 5-HT4A and 5-HT4B receptor with Ki of 2.5 nM and 8 nM,respectively,exhibits >290-fold selectivity against other 5-HT receptor subtypes. Phase 3.
P021	P021_H11	0	idalopirdine	0.923	5-ht receptor	neuroscience,gpcr/g protein	Idalopirdine,a selective 5-HT6 receptor antagonist(聽Ki : 0.83 nM),as a treatment for Alzheimer's disease.
P011	P011_B06	0	Cloperastine hydrochloride	0.924	5-ht receptor	gpcr/g protein,neuroscience	Cloperastine hydrochloride is a type of flavonoid.
P008	P008_P14	0	5-Hydroxyindolacetic acid	0.928	NA	serotonin	Serotonin metabolite
P020	P020_M17	0	Ansofaxine hydrochloride	0.931	5-ht receptor,dopamine receptor,norepinephrine	gpcr/g protein,neuroscience	Ansofaxine (LY03005; LPM570065) is a serotonin-norepinephrine-dopamine reuptake inhibitor (IC50s: 723,763 and 491 nM,respectively).
P018	P018_M21	0	Palonosetron hydrochloride	0.935	5-ht receptor antagonist	gpcr/g protein,neuroscience	Palonosetron is a 5-HT3 antagonist used in the prevention and treatment of chemotherapy-induced nausea and vomiting.
P007	P007_D12	0	SB 204741	0.944	5-ht2b	serotonin	5-HT2B serontonin receptor antagonist.
P007	P007_N08	0	Cyclobenzaprine hydrochloride	0.947	5-ht2	serotonin	5-HT2 serotonin receptor antagonist
P013	P013_L18	0	Eptapirone	0.947	5-ht receptor agonist	gpcr/g protein,neuroscience	F 11440 is a highly effective and selective 5-HT1A receptor agonist with marked antidepressant and anxiolytic potential.
P020	P020_E17	0	LP-211	0.948	5-ht receptor,dopamine receptor	gpcr/g protein,neuroscience	LP-211 is a brain penetrant selective agonist for a 5-HT7 receptor (Ki: 0.58 nM),and >300-fold selectivity over the 5-HT1A receptor.
P005	P005_C12	0	Flopropione	0.95	5-ht1a receptor	5-ht1a receptor	Flopropione is a spasmolytic or antispasmodic agent,and acts as a 5-HT1A receptor antagonist.
P021	P021_H18	0	Azaphen	0.951	5-ht receptor	gpcr/g protein,neuroscience	Azaphen is the reuptake of serotonin inhibitor.with antidepressant action and has sedative effects,suggesting antihistamine activity.聽
P016	P016_I04	0	LY 334370	0.954	5-ht receptor	gpcr/g protein	LY334370 is a selective 5-HT1F receptor agonist with a Ki of 1.6 nM
P010	P010_L07	0	Granisetron hydrochloride	0.955	5-ht3	serotonin	serotonin 5-HT3 receptor antagonist and antiemetic
P009	P009_N21	0	Sertraline hydrochloride	0.958	reuptake	serotonin	Selective serotonin reuptake inhibitor; antidepressant
P007	P007_J06	0	GR 113808	0.959	5-ht4	serotonin	5-HT4 serotonin receptor antagonist.
P007	P007_M03	0	Tryptamine hydrochloride	0.96	NA	serotonin	Serotonin receptor ligand
P021	P021_G15	0	Tetrahydroberberine THB	0.961	5-ht receptor antagonist,dopamine receptor antagonist	gpcr/g protein,neuroscience	Tetrahydroberberine is an isoquinoline alkaloid isolated from corydalis tuber, has a micromolar affinity for dopamine D(2) receptors.
P001	P001_B10	0	Tianeptine sodium	0.963	5-ht receptor	neuronal signaling	Tianeptine is a selective serotonin reuptake enhancer (SSRE) compound used for treating major depressive episodes.
P004	P004_E08	0	BRL-54443	0.966	5-ht receptor	neuronal signaling	BRL 54443 is a 5-HT1E and 5-HT1F receptor agonist with pKi of 8.7 and 9.25,respectively,witha weak binding affinity for 5-HT1A,5-HT1B,5-HT1D receptors.
P004	P004_O10	0	VUF 10166	0.966	5-ht receptor	neuronal signaling	VUF10166 is a novel,potent and competitive antagonist for 5-HT3A receptor with Ki of 0.04 nM,its affinity at 5-HT3AB receptor is significantly lower.
P011	P011_F22	0	Ketanserin	0.968	5-ht receptor antagonist	gpcr/g protein,neuroscience	Ketanserin is a quinazoline derivative and serotonin (5-hydroxytryptamine, 5HT) receptor subtype 2 (5-HTR2) antagonist with potential antihypertensive and antiplatelet activities. Following administration, ketanserin binds to and inhibits the signaling mediated by 5-HTR2, which inhibits serotonin-dependent vasoconstriction and platelet activation.
P013	P013_B03	0	TG6-10-1	0.968	5-ht receptor antagonist	gpcr/g protein,neuroscience	TG6-10-1 is an EP2 antagonist.
P001	P001_P08	0	Sumatriptan Succinate	0.971	5-ht receptor	neuronal signaling	Sumatriptan Succinate is a triptan sulfa drug containing a sulfonamide group for the treatment of migraine headaches.
P010	P010_G21	0	LP 12 hydrochloride hydrate	0.972	5-ht7	serotonin	5-HT7 receptor agonist displaying selectivity over D2,5-HT1A and 5-HT2A receptors
P001	P001_N09	0	Asenapine	0.974	adrenergic receptor,5-ht receptor	neuronal signaling	Asenapine inhibits adrenergic receptor (伪1,伪2A,伪2B,伪2C) with Ki of 0.25-1.2 nM and also inhibits 5-HT receptor (1A,1B,2A,2B,2C,5A,6,7) with Ki of 0.03-4.0 nM.
P005	P005_K10	0	Serotonin HCl	0.977	monoamine neurotransmitter,endogenous 5-ht receptor	monoamine neurotransmitter,endogenous 5-ht receptor	Serotonin HCl is a monoamine neurotransmitter and Endogenous 5-HT receptor agonist.
P019	P019_D20	0	AVN492	0.978	5-ht receptor	gpcr/g protein,neuroscience	AVN-492 is a potent and selective 5-HT6R Antagonist (Ki:鈥?1 pM).
P009	P009_M20	0	O-Methylserotonin hydrochloride	0.981	NA	serotonin	Nonselective serotonin receptor agonist that lacks affinity for the 5-HT3 receptor
P004	P004_D20	0	Escitalopram Oxalate	0.982	5-ht receptor	neuronal signaling	Escitalopram Oxalate is a selective serotonin (5-HT) reuptake inhibitor (SSRI) with Ki of 0.89 nM.
P009	P009_A17	0	LY-367,265	0.982	reuptake	serotonin	Inhibits serotonin reuptake; 5-HT2A serotonin receptor antagonist
P009	P009_D07	0	2-Methyl-5-hydroxytryptamine maleate	0.982	5-ht3	serotonin	5-HT3 Serotonin receptor agonist
P004	P004_D02	0	Eletriptan HBr	0.983	5-ht receptor	neuronal signaling	Eletriptan is a selective 5-HT1B and 5-HT1D receptor agonist with Ki of 0.92 nM and 3.14 nM,respectively.
P012	P012_J08	0	Dalasetron Mesylate Hydrate	0.985	5-ht receptor antagonist	gpcr/g protein,neuroscience	Dolasetron mesylate, a selective serotonin receptor antagonist, competitively blocks the action of serotonin at 5HT3 receptors, resulting in suppression of chemotherapy- and radiotherapy-induced nausea and vomiting.
P003	P003_D22	0	WAY-100635 Maleate	0.987	5-ht receptor	neuronal signaling	WAY 100635 is a potent and selective 5-HT1A receptor agonist with pIC50 of 8.87,exhibits >100-fold selectivity against other 5-HT receptor subtypes and major neurotransmitter receptors.
P007	P007_N16	0	Clomipramine hydrochloride	0.987	reuptake	serotonin	Serotonin reuptake inhibitor; antidepressant
P013	P013_A05	0	Ziprasidone	0.987	5-ht receptor antagonist,adrenergic receptor antagonist,dopamine receptor antagonist,histamine receptor antagonist,norepinephrine antagonist	gpcr/g protein,neuroscience,immunology/inflammation	Ziprasidone is a united聽5-HT (serotonin)聽and聽dopamine receptor聽antagonist which shows potent effects of antipsychotic activity.
P003	P003_K12	0	Puerarin	0.989	5-ht2c	5-ht2c	Puerarin (Kakonein),an isoflavones found in the root of Radix puerariae,is a 5-HT2C receptor and benzodiazepine site antagonist.
P009	P009_J14	0	LP44	0.989	5-ht7	serotonin	A high affinity 5-HT7 receptor agonist.
P010	P010_I08	0	Ritanserin	0.989	5-ht2/5-ht1c	serotonin	Potent 5-HT2 serotonin receptor antagonist which passes the blood-brain barrier
P023	P023_H05	0	F-15599	0.989	5-ht receptor	gpcr/g protein,neuroscience	F-15599 is a highly selective G-protein biased 5-HT1A receptor agonist(Ki : 3.4 nM).
P002	P002_G13	0	Risperidone	0.99	5-ht receptor	neuronal signaling	Risperidone(Risperdal) is an atypical antipsychotic used to treat schizophrenia.
P003	P003_B15	0	Olanzapine	0.991	5-ht receptor,dopamine receptor	neuronal signaling	Olanzapine is a high affinity for 5-HT2 serotonin and D2 dopamine receptor antagonist.
P010	P010_E15	0	1-Phenylbiguanide	0.991	5-ht3	serotonin	5-HT3 Serotonin receptor agonist
P012	P012_F07	0	LY310762	0.991	5-ht receptor antagonist	gpcr/g protein,neuroscience	LY310762 is a 5-HT1D receptor antagonist with Ki of 249 nM.
P008	P008_L22	0	GR 55562 dihydrobromide	0.993	5-ht1b/1d	serotonin	Selective 5-HT1B/1D serotonin receptor antagonist.
P009	P009_A14	0	Metergoline	0.997	5-ht2/5-ht1d	serotonin	5-HT1/5-HT2 Serotonin receptor antagonist; analgesic; antipyretic
P016	P016_H03	0	Perospirone	0.997	5-ht receptor antagonist,dopamine receptor antagonist	gpcr/g protein	Perospirone is an antagonist of serotonin 5HT2A receptors and dopamine D2 receptors. It also displays affinity towards 5HT1A receptors as a partial agonist.
P005	P005_C07	0	Desvenlafaxine	1	5-ht receptor	neuronal signaling	Desvenlafaxine is a serotonin (5-HT) and norepinephrine (NE) reuptake inhibitor with Ki of 40.2 nM and 558.4 nM,respectively.
P010	P010_A06	0	CP-93129 dihydrochloride hydrate_x000D__x000D_	1	5-ht1b	serotonergics	CP-93129 is a potent and selective 5-HT1B agonist.
P011	P011_J09	0	Minaprine dihydrochloride	1	5-ht receptor antagonist,achr inhibitor,dopamine receptor agonist,mao inhibitor	gpcr/g protein,metabolism,neuroscience	Minaprine is a reversible inhibitor of MAO-A, used in the treatment of various depressive states.
P002	P002_N09	0	Tropisetron	1.01	5-ht3 receptor,伪7-nicotinic receptor	neuronal signaling	Tropisetron is a selective 5-HT3 receptor antagonist and 伪7-nicotinic receptor agonist with an IC50 of 70.1 卤 0.9 nM for 5-HT3 receptor.
P006	P006_J08	0	Vortioxetine (Lu AA21004) HBr	1.01	5-ht receptor	neuronal signaling	Vortioxetine (Lu AA21004) is a multimodal serotonergic agent,inhibits 5-HT1A,5-HT1B,5-HT3A,5-HT7 receptor and SERT with IC50 of 15 nM,33 nM,3.7 nM,19 nM and 1.6 nM,respectively. Phase 3.
P010	P010_H13	0	Trimipramine maleate	1.01	reuptake	serotonin	Serotonin reuptake inhibitor that also blocks norepinephrine reuptake; antidepressant
P010	P010_P22	0	Zimelidine dihydrochloride	1.01	reuptake	serotonin	Serotonin reuptake inhibitor; antidepressant
P012	P012_D14	0	Brexpiprazole	1.01	5-ht receptor agonist,adrenergic receptor antagonist,dopamine receptor agonist	gpcr/g protein,neuroscience	Brexpiprazole is a partial agonist of human 5-hydroxytryptamine (5-HT) 5-HT1A and dopamine D2 receptors.
P001	P001_B17	0	Fluoxetine HCl	1.02	5-ht receptor	neuronal signaling	Fluoxetine HCl is an antidepressant of the selective serotonin reuptake inhibitor (SSRI)class.
P004	P004_J01	0	Paroxetine HCl	1.02	5-ht receptor	neuronal signaling	Paroxetine is an antidepressant drug of the SSRI type.
P004	P004_L21	0	Atomoxetine HCl	1.02	5-ht receptor	neuronal signaling	Atomoxetine is a selective norepinephrine (NE) transporter inhibitor with Ki of 5 nM,with 15- and 290-fold lower affinity for human 5-HT and DA transporters.Phase 4.
P005	P005_O12	0	Buspirone HCl	1.02	5ht(1a)	5ht(1a)	Buspirone is a serotonergic (<b>5HT(1A) receptor agonist</b>) anxiolytic drug with some D(2) dopaminergic effect,used for anxiety disorders.
P008	P008_N13	0	Naratriptan hydrochloride	1.02	5-ht1b/1d	serotonin	Naratriptan hydrochloride is a Serotonin 5-HT1B/1D receptor agonist
P016	P016_D15	0	Flibanserin	1.02	5-ht receptor	gpcr/g protein,neuroscience	Flibanserin is a serotonergic antidepressant used to treat hypoactive sexual desire disorder. Flibanserin has been associated with a low rate of minor serum aminotransferase elevations during treatment but has not been linked to instances of clinically apparent acute liver injury.
P001	P001_F04	0	Ondansetron HCl	1.03	5-ht receptor	neuronal signaling	Ondansetron HCl is a serotonin 5-HT3 receptor antagonist.
P001	P001_L18	0	Naratriptan	1.03	5-ht receptor	neuronal signaling	Naratriptan (Amerge) is a triptan agent that is used for the treatment of migraine headaches.
P002	P002_N05	0	Dapoxetine HCl	1.03	5-ht receptor	neuronal signaling	Dapoxetine hydrochloride is a short-acting novel selective serotonin reuptake inhibitor.
P007	P007_M16	0	SB 200646 hydrochloride	1.03	5-ht2c/2b	serotonin	5-HT 2C/2B serotonin receptor antagonist.
P008	P008_E07	0	1-(m-Chlorophenyl)-biguanide hydrochloride	1.03	5-ht3	serotonin	5-HT3 serotonergic receptor agonist
P008	P008_P18	0	R-(+)-8-Hydroxy-DPAT hydrobromide	1.03	5-ht1a	serotonin	Full 5-HT1A serotonin receptor agonist; active enantiomer of (?-8-hydroxy-DPAT
P009	P009_B09	0	Methiothepin mesylate	1.03	5-ht1e,5-ht1f,5-ht6	serotonin	5-HT1 Serotonin receptor antagonist; blocks serotonin autoreceptors
P009	P009_F07	0	alpha-Methyl-5-hydroxytryptamine maleate	1.03	5-ht2	serotonin	5-HT2 Serotonin receptor agonist
P010	P010_A12	0	Ro 04-6790 dihydrochloride	1.03	5-ht6	serotonin	Selective 5-HT6 serotonin receptor antagonist.
P010	P010_F20	0	WAY-100635 maleate	1.03	5-ht1a	serotonin	Highly selective 5-HT1A serotonin receptor antagonist
P011	P011_K06	0	Mebhydrolin napadisylate	1.03	5-ht receptor,achr antagonist	gpcr/g protein,neuroscience	Mebhydrolin (napadisylate) is an antihistamine used to relieve allergic symptoms caused by histamine release, including nasal allergies and allergic dermatosis.
P014	P014_G15	0	Nefazodone hydrochloride	1.03	5-ht receptor inhibitor	gpcr/g protein,neuroscience	Nefazodone is a serotoninergic modulating antidepressant that is used in therapy of depression, aggressive behavior and panic disorder.
P014	P014_N09	0	Pardoprunox hydrochloride	1.03	5-ht receptor agonist,dopamine receptor agonist	gpcr/g protein,neuroscience	Pardoprunox hydrochloride is a novel partial dopamine D2 and D3 receptor agonist and serotonin 5-HT1A receptor agonist, D2 (pKi = 8.1) and D3 receptor (pKi = 8.6) partial agonist and 5-HT1A receptor (pKi = 8.5) full agonist.
P016	P016_F15	0	Alprenolol	1.03	adrenergic receptor antagonist,5-ht receptor antagonist	gpcr/g protein	Alprenolol is a non-selective 尾-adrenergic receptor (尾-AR) antagonist that is also an antagonist of the serotonin (5-HT) receptor subtypes 5-HT1A and 5-HT1B.
P001	P001_J10	0	Venlafaxine	1.04	5-ht receptor	neuronal signaling	Venlafaxine is an arylalkanolamine serotonin-norepinephrine reuptake inhibitor (SNRI).
P008	P008_N16	0	5-Hydroxy-L-tryptophan	1.04	NA	serotonin	Serotonin precursor; antidepressant; anti-epileptic
P009	P009_E10	0	Mianserin hydrochloride	1.04	NA	serotonin	Serotonin receptor antagonist
P010	P010_H19	0	Trazodone hydrochloride	1.04	reuptake	serotonin	Atypical antidepressant
P010	P010_I21	0	Quipazine,6-nitro-,maleate	1.04	reuptake	serotonin	Potent and selective serotonin reuptake inhibitor
P010	P010_L08	0	3-Tropanyl-indole-3-carboxylate hydrochloride	1.04	5-ht3	serotonin	Selective 5-HT3 serotonin receptor antagonist
P013	P013_K17	0	Citalopram HBr	1.04	5-ht receptor inhibitor	gpcr/g protein,neuroscience	Citalopram, a selective serotonin reuptake inhibitor (SSRI), selectively inhibits the CNS neuronal reuptake of serotonin, thereby potentiating serotonergic activity in the central nervous system (CNS). Citalopram Hydrobromide is the orally bioavailable hydrobromide salt of the racemic bicyclic phthalene derivative citalopram with antidepressant activity. This agent has minimal effects on the CNS …
P002	P002_L19	0	Aripiprazole	1.05	5-ht receptor	neuronal signaling	Aripiprazole is a human 5-HT1A receptor partial agonist with a Ki of 4.2 nM.
P004	P004_M05	0	RS-127445	1.05	5-ht receptor	neuronal signaling	RS-127445 is a selective 5-HT2B receptor antagonist with pKi of 9.5 and pIC50 of 10.4,exhibits >1000-fold selectivity against other 5-HT receptors.
P008	P008_C12	0	Fluvoxamine maleate	1.05	reuptake	serotonin	Selective serotonin reuptake inhibitor
P010	P010_F17	0	Olanzapine	1.05	5-ht2,d1/d2	dopaminergics	Olanzapine is a 5-HT2 serotonin and D1/D2 dopamine receptor antagonist
P014	P014_G10	0	YL0919	1.05	5-ht receptor agonist	gpcr/g protein,neuroscience	YL0919 is a novel antidepressant candidate with dual activity as a 5-HT1A receptor agonist and a selective serotonin reuptake inhibitor.
P018	P018_K08	0	Rotundine	1.05	5-ht receptor antagonist,dopamine receptor antagonist	gpcr/g protein,neuroscience	Rotundine is extracted from Corydalis yanhusuo W. T. Wang.
P007	P007_D18	0	Citalopram hydrobromide	1.06	reuptake	serotonin	Selective serotonin reuptake inhibitor
P008	P008_J19	0	Venlafaxine hydrochloride	1.06	5-ht and ne	serotonin	Dual serotonin and norepinephrine reuptake inhibitor. Antidepressant.
P010	P010_H07	0	SDZ-205,557 hydrochloride	1.06	5-ht4	serotonin	Potent and selective 5-HT4 serotonin receptor antagonist
P010	P010_J07	0	SB 206553 hydrochloride	1.06	5-ht2c/5-ht2b	serotonin	Potent 5-HT2C/5-HT2B serotonin receptor antagonist
P021	P021_M15	0	Elemicin	1.06	5-ht receptor agonist	gpcr/g protein,neuroscience	Elemicin is a constituent of several plant species' essential oils with anticholinergic effects in human.
P023	P023_A17	0	Volinanserin	1.06	5-ht receptor	gpcr/g protein,neuroscience	Volinanserin (MDL 100907) is a potent and selective antagonist of the serotonin receptor 5-HT2 (Ki: 0.36 nM) and shows 300-fold selectivity for 5-HT2 receptor over 5-HT1c,alpha-1 adrenergic and sigma receptors.
P001	P001_H03	0	Agomelatine	1.07	5-ht receptor	neuronal signaling	Agomelatine is classified as a norepinephrine-dopamine disinhibitor (NDDI) due to its antagonism of the 5-HT2C receptor.
P007	P007_J13	0	BMY 7378 dihydrochloride	1.07	5-ht1a	serotonin	Partial 5-HT1A serotonin receptor agonist; alpha1D adrenoceptor antagonist
P010	P010_F05	0	Dolasetron mesylate hydrate	1.07	5-ht3	serotonergics	Dolasetron mesylate hydrate is a highly specific and selective serotonin 5-HT3 receptor antagonist,
P011	P011_H10	0	Nafronyl oxalate	1.07	5-ht receptor antagonist	gpcr/g protein,neuroscience	Nafronyl oxalate is a drug used in the management of peripheral and cerebral vascular disorders. It is claimed to enhance cellular oxidative capacity and to be a spasmolytic. It may also be an antagonist at 5HT-2 serotonin receptors.
P013	P013_G13	0	Mesoridazine Besylate	1.07	5-ht receptor antagonist,dopamine receptor antagonist	gpcr/g protein,neuroscience	Mesoridazine (Serentil) is a piperidine neuroleptic drug belonging to the class of drugs called phenothiazines, used in the treatment of schizophrenia. It is a metabolite of thioridazine.
P022	P022_F14	0	Histamine	1.07	5-ht receptor agonist	gpcr/g protein,neuroscience	Histamine is an amine derived by enzymatic decarboxylation of HISTIDINE. It is a powerful stimulant of gastric secretion, a constrictor of bronchial smooth muscle, a vasodilator, and also a centrally acting neurotransmitter.
P007	P007_N07	0	Buspirone hydrochloride	1.08	5-ht1a	serotonin	5-HT1A Serotonin receptor agonist; non-benzodiazepine anxiolytic
P008	P008_N07	0	Donitriptan monohydrochloride	1.08	5-ht1b/1d	neurotransmission	Donitriptan is a potent,selective 5-HT1B/1D agonist._x000D__x000D_
P010	P010_N03	0	1-(1-Naphthyl)piperazine hydrochloride	1.08	5-ht2	serotonin	5-HT2 serotonin receptor antagonist
P017	P017_G10	0	Ramosetron	1.08	5-ht receptor	neuroscience	Ramosetron is a serotonin 5-HT3 receptor antagonist for the treatment of nausea and vomiting. It is believed to have higher potency and longer antiemetic action than other 1st generation 5-HT3 antagonists such as ondansetron. Ramosetron is also indicated for a treatment of 鈥渄iarrhea-predominant irritable bowel syndrome in males鈥? It is only licensed for use in Japan and selected Southeast Asian c…
P018	P018_E22	0	Tryptamine	1.08	5-ht receptor agonist,dehydrogenase inhibitor,trp/trpv channel inhibitor	gpcr/g protein,membrane transporter/ion channel,metabolism,neuroscience	Tryptamine is a monoamine alkaloid found in animals, plants, and fungi. It contains an indole ring structure and is structurally analogous to the tryptophan. It is found in trace amounts in the brains of mammals and is recognized to play a role as a neurotransmitter or neuromodulator.
P001	P001_F17	0	Fluvoxamine maleate	1.09	5-ht receptor	neuronal signaling	Fluvoxamine maleate is a selective serotonin (5-HT) reuptake inhibitor (SSRI).
P007	P007_C12	0	Paroxetine hydrochloride hemihydrate (MW = 374.83)	1.09	reuptake	serotonin	Selective serotonin reuptake inhibitor; antidepressant_x000D__x000D_ Sold with permission of GlaxoSmithKline._x000D__x000D_ Actual molecular weight = 374.83 to account for 1/2 mole of water.
P010	P010_J14	0	(+)-Norfenfluramine hydrochloride	1.09	NA	serotonin	the major hepatic metabolite of (+)-fenfluramine and is primarily responsible for the anorexic effect,as well as side effects; (+)-norfenfluramine causes vasoconstriction and a blood pressure increase
P016	P016_D20	0	SB 271046 hydrochloride	1.09	5-ht antagonist	neuroscience	SB 271046 hydrochloride is selective, orally active 5-HT6 antagonist (pKi values are 9.02-8.92, 6.35, 6.55, 6.27 at 5-HT6, 5-HT1A, 5-HT1D and D3, and 6.05, 5.95, 5.76, 5.73, 5.62, 5.55, 5.41, 5.39, 5.27 and < 4.99 at 5-HT1B, 5-HT1F, 伪1B, 5-HT2C, 5-HT2A, D2, 5-HT2B, 5-HT7, 5-HT4 and 5-HT1E respectively) and is > 200-fold selective over 55 other receptors, enzymes and ion channels. It increases ext…
P017	P017_G12	0	Sarpogrelate hydrochloride	1.09	5-ht receptor	gpcr/g protein	Sarpogrelate(MCI-9042) hydrochloride,a selective 5-HT2 antagonist,has been widely used as an anti-platelet agent for the treatment of PAD. Target: 5-HT2 Recepter Sarpogrelate is a drug which acts as an antagonist at the 5HT2A and 5-HT2B receptors. Sarpogrelate was shown to have the same affinity as ritanserin for 5-HT2A receptors,with a Ki value of 8.39 nM. Sarpogrelate lacked prominent 5-HT1-lik…
P020	P020_F20	0	Nelotanserin	1.09	5-ht receptor	gpcr/g protein,neuroscience	Nelotanserin is a potent 5-HT2A inverse agonist(IC50 : 1.7 nM),a moderately potent 5-HT2C partial inverse agonist t(IC50 :79 nM )and a weak 5-HT2B inverse agonistt(IC50 : 791 nM).
P005	P005_O10	0	Prucalopride Succinat	1.1	5-ht4 receptor	5-ht4 receptor	Prucalopride is a selective,high affinity 5-HT4 receptor agonist,inhibiting human 5-HT(4a) and 5-HT(4b) receptor with Ki value of 2.5 nM and 8 nM,respectively.
P008	P008_G05	0	5-Carboxamidotryptamine maleate	1.1	5-ht7	serotonin	5-HT7 Serotonin receptor agonist
P009	P009_N07	0	Methysergide maleate	1.1	NA	serotonin	Serotonin receptor antagonist; antimigraine
P012	P012_F09	0	Asenapine Maleate	1.1	5-ht receptor antagonist	gpcr/g protein,neuroscience	Asenapine is a second generation (atypical) antipsychotic agent that is taken sublingually and used in the treatment of schizophrenia and manic or mixed episodes associated with bipolar 1 disorder. Asenapine is associated with a low rate of transient and mild serum aminotransferase elevations during therapy but has not been linked to instances of clinically apparent acute liver injury.
P009	P009_E08	0	N-omega-Methyl-5-hydroxytryptamine oxalate salt	1.11	NA	serotonin	Serotonin receptor ligand
P011	P011_C16	0	Promethazine	1.11	5-ht receptor antagonist,achr antagonist,adrenergic receptor antagonist,camk inhibitor,dopamine receptor antagonist,histamine receptor antagonist	gpcr/g protein,neuroscience,immunology/inflammation	Tafluprost(AFP-168) is an analogue of anti-glaucoma prostaglandin (PG) .
P012	P012_J22	0	Alosetron hydrochloride	1.11	5-ht receptor antagonist	gpcr/g protein,neuroscience	Alosetron Hydrochloride is the hydrochloride salt form of alosetron, a potent and selective 5-HT3 receptor antagonist. Alosetron blocks the actions of serotonin at 5-HT3 sites in the peripheral nervous system, particularly on enteric and nociceptive sensory neurons, thereby affecting the regulation of visceral pain, decreasing gastrointestinal contraction and motility, and decreasing gastrointest…
P013	P013_E12	0	Ondansetron hydrochloride	1.12	5-ht receptor antagonist	gpcr/g protein,neuroscience	Ondansetron hydrochloride is a competitive serotonin type 3 receptor antagonist. It is effective in the treatment of nausea and vomiting caused by cytotoxic chemotherapy drugs, including cisplatin, and has reported anxiolytic and neuroleptic properties.
P002	P002_B16	0	Duloxetine HCl	1.13	5-ht receptor	neuronal signaling	Duloxetine is a serotonin-norepinephrine reuptake inhibitor with Ki of 4.6 nM,used for treatment of major depressive disorder and generalized anxiety disorder (GAD).
P007	P007_I16	0	Alaproclate hydrochloride	1.13	reuptake	serotonin	Potent and selective serotonin reuptake inhibitor
P009	P009_M05	0	Imipramine hydrochloride	1.13	reuptake	serotonin	Tricyclic antidepressant; blocks reuptake of serotonin and norepinephrine
P014	P014_G09	0	Metadoxine	1.13	5-ht receptor antagonist	gpcr/g protein,neuroscience	Metadoxine is a neurotransmitter stimulant.
P015	P015_N12	0	Dasotraline hydrochloride	1.13	5-ht receptor inhibitor,dopamine receptor inhibitor,norepinephrine inhibitor	gpcr/g protein,neuroscience	Dasotraline hydrochloride (SEP-225289 hydrochloride) is a triple reuptake inhibitor聽 that inhibits dopamine, norepinephrine, and serotonin transporters with IC50 values of 4, 6, and 11 nM, respectively.
P007	P007_B14	0	Cyproheptadine hydrochloride	1.14	5-ht2	serotonin	5-HT2 serotonin receptor antagonist
P004	P004_H02	0	Amitriptyline HCl	1.15	5-ht receptor	neuronal signaling	Amitriptyline inhibits serotonin receptor,norepinephrine receptor,5-HT4,5-HT2 and sigma 1 receptor with IC50 of 3.45 nM,13.3 nM,7.31 nM,235 nM and 287 nM,respectively.
P016	P016_F09	0	Dolasetron	1.15	5-ht receptor	gpcr/g protein,neuronal signaling	Dolasetron(MDL-73147) is a serotonin 5-HT3 receptor antagonist used to treat nausea and vomiting following chemotherapy.
P019	P019_E03	0	Xanthotoxol	1.15	5-ht receptor	gpcr/g protein,neuroscience	Xanthotoxol is a biologically active linear furocoumarin,shows strong pharmacological activities as anti-inflammatory,antioxidant,5-HT antagonistic,and neuroprotective effects.
P008	P008_D14	0	(?-8-Hydroxy-DPAT hydrobromide	1.16	5-ht1a	serotonin	Selective 5-HT1A serotonin receptor agonist
P009	P009_C19	0	VER-3323 hemifumarate salt	1.16	5-ht2c/5-ht2b	serotonin	5-HT2C/5-HT2B serotonin receptor agonist.
P005	P005_K05	0	Lorcaserin HCl	1.18	5-ht receptor	neuronal signaling	Lorcaserin HCl is a selective full agonist of human 5-HT2C receptor with Ki of 15 nM.
P008	P008_G15	0	Dihydroergotamine methanesulfonate	1.18	NA	serotonin	Ergot alkaloid; vasoconstrictor; competitive serotonin receptor antagonist; partial agonist at alpha adrenoceptors and D2 dopamine receptors
P009	P009_I04	0	BW 723C86	1.18	5-ht2b	serotonin	5-HT2B serotonin receptor agonist.
P011	P011_K16	0	Urapidil	1.18	5-ht receptor antagonist,adrenergic receptor antagonist	gpcr/g protein,neuroscience	Urapidil, a sympatholytic antihypertensive drug, acts as a 5-HT1A receptor agonist and as an 伪1-adrenoceptor antagonist.
P011	P011_O15	0	Fluoxetine	1.18	5-ht receptor inhibitor,mrp inhibitor	gpcr/g protein,immunology/inflammation,neuroscience	Fluoxetine is the first highly specific serotonin uptake inhibitor. It is used as an antidepressant and often has a more acceptable side-effects profile than traditional antidepressants.
P008	P008_B17	0	Eletriptan hydrobromide	1.21	5-ht1b/1d	serotonin	Eletriptan hydrobromide is a serotonin 5-HT1B/1D receptor agonist; second generation anti-migraine drug.
P012	P012_F20	0	Piboserod	1.21	5-ht receptor antagonist	gpcr/g protein,neuroscience	Piboserod (SB 207266) is a selective 5-HT(4) receptor antagonist.
P003	P003_F09	0	Clozapine	1.24	5-ht receptor	neuronal signaling	Clozapine (Clozaril) is a potent 5-HT1C receptor antagonist with an IC50 of 110 nM for 5-HT-stimulated phosphoinositide hydrolysis.
P012	P012_O20	0	Azasetron hydrochloride	1.44	5-ht receptor antagonist	gpcr/g protein,neuroscience	Azasetron Hydrochloride is a 5-HT3 receptor antagonist which is used as an anti-emetic.
